# Supplementary material for: Outcome and characteristics of nonsecretory multiple myeloma compared with secretory multiple myeloma: a retrospective multicenter study from China
Source: BMC Cancer. 2023 Oct 2;23:930. doi: 10.1186/s12885-023-11223-4 (PMC10546718; doi:10.1186/s12885-023-11223-4)
Supplement: Supplementary file 1 — Additional file 1. [file 12885_2023_11223_MOESM1_ESM.xlsx]

## Sheet: Sheet1
characteristics	OS						PFS
	Univariate			Multivariate			Univariate			Multivariate
	P	HR	95%CI	P	HR	95% CI	P	HR	95%CI	P	HR	95% CI
sex	0.058	0.534	0.280-1.022				0.193	1.353	0.858-2.133
age≥65	0	4.27	2.278-8.005	0.056			0	2.457	1.506-4.007	0.003	4.143	1.614-10.636
diagnosis year	0.102	0.508	0.226-1.143				0.446	1.214	0.737-1.999
before2017/2017-2020
ISS stage 3 vs 1-2	0.005	2.817	1.367-5.804	0.047	3.884	1.017-14.836	0.005	0.474	0.281-0.801	0.023	3.216	1.177-8.785
Renal insufficiency	0.443	2.198	0.294-16.406				0.646	1.392	0.339-5.727
EMP	0.206	0.591	0.262-1.335				0.607	0.87	0.512-1.478
Hb<100g/L	0.002	2.762	1.464-5.209	0.111			0.002	2.087	1.308-3.331	0.393
High LDH	0	3.55	1.803-6.993	0.1113			0.132	1.539	0.878-2.699
BMPC<10%	0.208	0.592	0.262-1.337				0.772	0.923	0.538-1.584
del(17p)	0.037	4.063	1.091-15.126	0.078			0.442	1.452	0.562-3.753
Gain of 1q21	0.02	3.034	1.192-7.721	0.313			0.051	1.926	0.998-3.717	0.54
t(11;14)	0.461	0.569	0.127-2.550				0.867	0.93	0.399-2.169
Supplement Table. Prognostic factors of PFS and OS in NSMM
